# Supplementary material for: Saponin and Phenolic Composition and Assessment of Biological Activities of Saponaria officinalis L. Root Extracts
Source: Plants (Basel). 2024 Jul 19;13(14):1982. doi: 10.3390/plants13141982 (PMC11281274; doi:10.3390/plants13141982)
Supplement: Supplementary file 1 [file plants-13-01982-s001.zip]

Archive with 6 entries (6 files):
- Figure S1 total saponins.jpg
- Figure S2 MSMS saponins.jpg
- Figure S3 total phenolics.jpg
- Figure S4 MSMS phenolics.jpg
- Figure S5 neuroprotective.jpg
- Figure S6 neuroprotective.jpg
